# Supplementary material for: Wolbachia pipientis Associated With Tephritid Fruit Fly Pests: From Basic Research to Applications
Source: Front Microbiol. 2020 Jun 3;11:1080. doi: 10.3389/fmicb.2020.01080 (PMC7283806; doi:10.3389/fmicb.2020.01080)
Supplement: FILE S1 — Compilation of published reports of screenings of Wolbachia (and other heritable bacteria) in pest Tephritidae. In our counts of species, A. fraterculus morphotypes (Hernández-Ortiz et al., 2015) are regarded as separate species. Additional references not cited in main text but cited in this table (Drosopoulou et al., 2010; Karimi and Darsouei, 2014; Yong et al., 2017; Gichuhi et al., 2019; Schebeck et al., 2019; Wang et al., 2019). [file Table_1.XLSX]

## Sheet: MainSheet
old genus name	Genus	Species	Subspecies or morphotype	Location name	Lat/Long	Country	Bacterial taxa screened	Bacterial taxa detected	MLST Strain (ST)	wsp strain (allele number and strain)	16S rRNA sequence )	Detection/Identification Method	Wolbachia supergroup	Wolbachia subgroup	Wobachia Prevalence	Individuals screened	Prevalence of other symbionts (n)	Notes	References
	Anastrepha	amita		São Paulo		Brazil	Wolbachia	Wolbachia		23		wsp PCR			1	5			Mascarenhas et al. 2016
	Anastrepha	amita		São Paulo	23°330S, 46°330W		Wolbachia	Wolbachia	?	wAmi EU116311 (wsp allele not assigned; closest match allele wsp 663; 4 differences)	?	wsp PCR	A		n/a	10-20 individuals pooled			Coscrato et al. 2009
	Anastrepha	fraterculus	Br.1 morphotype	Lab strain IGEAF INTA (originally from an experimental rearing EAOC, Tucumán)	26°49′00″S 65°13′00″W	Argentina	Spiroplasma, Arsenophonus, Rickettsia and Cardinium, Wolbachia	Wolbachia	13	23, wAfraCast1_A	yes	16S rDNA, Wsp, MLST	A		1	6		Strain kept at IGEAF-INTA, Buenos Aires, Argentina	Conte et al. 2019
	Anastrepha	fraterculus	Br.1 morphotype	Lab strain IGEAF INTA (originally from an experimental rearing EAOC, Tucumán)	26°49′00″S 65°13′00″W	Argentina	Spiroplasma, Arsenophonus, Rickettsia and Cardinium, Wolbachia	Wolbachia	13	663, wAfraCast2_A	yes	16S rDNA, Wsp, MLST	A		1	31		Strain kept at IGEAF-INTA, Buenos Aires, Argentina	Conte et al. 2019
	Anastrepha	fraterculus	Br.1 morphotype	Horco Molle, Tucumán, Argentina	26° 46' 48.000" S 65° 19' 12.000" W	Argentina	Spiroplasma, Arsenophonus, Rickettsia and Cardinium, Wolbachia	Wolbachia	13	663, wAfraCast2_A	yes	16S rDNA, Wsp, MLST	A		1	14			Conte et al. 2019
	Anastrepha	fraterculus	Br.1 morphotype	Villa Zorraquin, Entre Rios, Argentina	31° 19' 27.574" S 58° 0' 47.030" W	Argentina	Spiroplasma, Arsenophonus, Rickettsia and Cardinium, Wolbachia	Wolbachia	13	663, wAfraCast2_A	yes	16S rDNA, Wsp, MLST	A		1	10			Conte et al. 2019
	Anastrepha	fraterculus	Br.1 morphotype	Puerto Yerua, Entre Rios, Argentina	31° 32' 21.113" S 58° 0' 56.750" W	Argentina	Spiroplasma, Arsenophonus, Rickettsia and Cardinium, Wolbachia	Wolbachia	13	663, wAfraCast2_A	yes	16S rDNA, Wsp, MLST	A		1	13			Conte et al. 2019
	Anastrepha	fraterculus	Br.1 morphotype	Puerto Yerua, Entre Rios, Argentina	31° 32' 21.113" S 58° 0' 56.750" W	Argentina	Spiroplasma, Arsenophonus, Rickettsia and Cardinium, Wolbachia	Wolbachia	13	23, wAfraCast1_A	yes	16S rDNA, Wsp, MLST	A		1	2			Conte et al. 2019
	Anastrepha	fraterculus	Br.1 morphotype	several	several	Brazil and Argentina	Wolbachia	Wolbachia	13, 329, 330, 331, 342, 343, 344, 345	31, 640, 641, 642, 643, 656, 658, 659		wsp and MLST PCR	A		0.99	108		wsp-31 in 69% & wsp-31 in 4.8% across A. fraterculus in this study;	Prezzotto et al. 2017
	Anastrepha	fraterculus	sp.1	Vargem Grande (SP); São Paulo (SP)		Brazil	Wolbachia	Wolbachia		23		wsp PCR	A		1	4			Mascarenhas et al. 2016
	Anastrepha	fraterculus	Br.2 morphotype				Wolbachia	Wolbachia	2017-01-13	23, 31, 645		wsp and MLST PCR	A		1	52		wsp-31 in 69% & wsp-31 in 4.8% across A. fraterculus in this study;	Prezzotto et al. 2017
	Anastrepha	fraterculus	Peruvian morphotype	Lab strain AfP at IPCL, Seibersdorf (originally from a mass-rearing, La Molina, Perú)		Austria	Spiroplasma, Arsenophonus, Rickettsia and Cardinium, Wolbachia	Wolbachia	13	23, wPer	no	16S rDNA, Wsp, MLST	A		lab strain	20		wsp nucleotide sequence by Cáceres et al. 2009; MLST: Devescovi et al. 2019	Devescovi et al. 2019
	Anastrepha	sp. 2 aff. fraterculus		Boiçucanga (SP)		Brazil	Wolbachia	Wolbachia	?	23 (wAsp2A_Fl EU116315; wAsp2A_SS EU116316)		wsp PCR	A		n/a	10-20 individuals pooled			Coscrato et al. 2009
	Anastrepha	sp. 2 aff. fraterculus				Brazil	Wolbachia	Wolbachia	n/a	n/a		ftsZ	A		lab strain			98% identity fo Wolbachia from A. suspensa	Selivon et al. 2002
	Anastrepha	fraterculus	Br.3 morphotype				Wolbachia	Wolbachia	1, 331, 332, 333	23, 31, 646, 647, 648, 649		wsp and MLST PCR			1	55		wsp-31 in 69% & wsp-31 in 4.8% across A. fraterculus in this study;	Prezzotto et al. 2017
	Anastrepha	fraterculus	sp.2				Wolbachia	Wolbachia		23		wsp PCR			1	11			Mascarenhas et al. 2016
	Anastrepha	sp.3 aff. fraterculus					Wolbachia	Wolbachia		23 (wAsp3A_Sal EU116317; wAsp3A_Lon EU116318)		wsp PCR	A		n/a	10-20 individuals pooled			Coscrato et al. 2009
	Anastrepha	fraterculus	Peruvian morphotype				Wolbachia	Wolbachia	1, 341, 342	31		wsp and MLST PCR	A		1	9		wsp-31 in 69% & wsp-31 in 4.8% across A. fraterculus in this study;	Prezzotto et al. 2017
	Anastrepha	fraterculus	Andean morphotype				Wolbachia	Wolbachia	340	31		wsp and MLST PCR	A		1	3		wsp-31 in 69% & wsp-31 in 4.8% across A. fraterculus in this study;	Prezzotto et al. 2017
	Anastrepha	fraterculus	Mexican morphotype	several	several	Mexico and Guatemala	Wolbachia	Wolbachia	1 335 336 337 338 339 346	31, 650, 651, 652, 653, 654, 655		wsp and MLST PCR	A		0.88	33		wsp-31 in 69% & wsp-31 in 4.8% across A. fraterculus in this study;	Prezzotto et al. 2017
	Anastrepha	grandis		Laranjal Paulista (SP)	23°050S, 47°570W	Brazil	Wolbachia	Wolbachia		wAgrA		wsp PCR	A		n/a	10-20 individuals pooled			Coscrato et al. 2009
	Anastrepha	ludens		Canton Victoria and Tuxtla Chico, Chiapas		Mexico	Wolbachia, Spiroplasma	Not detected				wsp PCR	n/a		0	57			Martinez et al. 2012
	Anastrepha	ludens				Mexico (IPCL colony)	Wolbachia	Not detected				16S rRNA (wspec primers)			0	20			K. Bourtzis, pers. comm. 2019
	Anastrepha	ludens				GSS (IPCL colony)	Wolbachia	Not detected				16S rRNA (wspec primers)			0	20			K. Bourtzis, pers. comm. 2019
	Anastrepha	ludens				Guatemala/Guava (IPCL colony)	Wolbachia	Not detected				16S rRNA (wspec primers)			0	20			K. Bourtzis, pers. comm. 2019
	Anastrepha	macrura		Natal-RN		Brazil	Wolbachia	Wolbachia		156		wsp PCR	A		1	4			Mascarenhas et al. 2016
	Anastrepha	montei		Taubaté (SP)		Brazil	Wolbachia	Wolbachia		156		wsp PCR	A		1	4			Mascarenhas et al. 2016
	Anastrepha	obliqua		Indaiatuba (SP); Lorena (SP); Bemposta(RJ) ; Brasília(DF); Caçapava (SP)		Brazil	Wolbachia	Wolbachia		23, 684, 680, 681, 682, 683		wsp PCR	A		1	24			Mascarenhas et al. 2016
	Anastrepha	obliqua		Santa Rita and Canton Victoria, Chiapas		Mexico	Wolbachia	Wolbachia	new (MN707560-MN707564)	23 ("wAoblA"; MN707565)		wsp PCR & MLST	A		0.51	88		gatB (allele 1), coxA (allele 1), ftsZ (allele 3), fbpA (allele 1), hcpA (new allele)	H. Martínez and M. Mateos, pers. obs.
	Anastrepha	obliqua		Comitan and Compalapa, Chiapas; Tapanacatepec, Oaxaca		Mexico	Wolbachia	Wolbachia				wsp PCR			0.6	65			H. Martínez and M. Mateos, pers. obs.
	Anastrepha	obliqua		Indaiatuba (SP)	22°510S, 46°580W		Wolbachia	Wolbachia	?	wAoblA EU116312 (wsp not assigned; closest match wsp 663; 3 differences)		wsp PCR	A		n/a	10-20 individuals pooled			Coscrato et al. 2009
	Anastrepha	obliqua		"Mexico (IPCL colony)"		Mexico	Wolbachia	Wolbachia				16S rRNA (wspec primers)			1	20			K. Bourtzis, pers. comm. 2019
	Anastrepha	obliqua		"Cria Massiva (Liedo)"		Mexico	Wolbachia	Wolbachia				16S rRNA (wspec primers)			1	20			K. Bourtzis, pers. comm. 2019
	Anastrepha	obliqua		"Silvestre"		Mexico	Wolbachia	Wolbachia				16S rRNA (wspec primers)			1	20			K. Bourtzis, pers. comm. 2019
	Anastrepha	obliqua		"Silvestre - new"		Mexico	Wolbachia	Wolbachia				16S rRNA (wspec primers)			1	20			K. Bourtzis, pers. comm. 2019
	Anastrepha	pickeli		Taubaté (SP)		Brazil	Wolbachia	Wolbachia		156		wsp PCR			1	4			Mascarenhas et al. 2016
	Anastrepha	pickeli		São Bento do Sapucaí (SP)	22°460S, 45°410W	Brazil	Wolbachia	Wolbachia				wsp PCR	A		n/a	10-20 individuals pooled			Coscrato et al. 2009
	Anastrepha	serpentina		Tuxtla Chico, Chiapas		Mexico	Wolbachia	Wolbachia	307 (MN707554-MN707558)	new (MN707559)		wsp PCR & MLST	B		0.087	46			H. Martínez and M. Mateos, pers. obs.
	Anastrepha	serpentina		Tuxtla Chico, Chiapas	14°56'12.97", 92°10'1.76"	Mexico	Wolbachia	Wolbachia				wsp PCR	?		0.15	100			Morán-Aceves 2016
	Anastrepha	serpentina		Raymundo Enríquez, Chiapas	14°51'56.10" 92°18'44.52"	Mexico	Wolbachia	Not detected				wsp PCR			0	100			Morán-Aceves 2016
	Anastrepha	serpentina		Álvaro Obregón, Chiapas	14°55'17.06" 92°22'43.88"	Mexico	Wolbachia	Not detected				wsp PCR			0	100			Morán-Aceves 2016
	Anastrepha	serpentina		Frontera Hidalgo, Chiapas	Lat 14°46'31.19", 92°10'34.87"	Mexico	Wolbachia	Not detected				wsp PCR			0	100			Morán-Aceves 2016
	Anastrepha	serpentina		Apatzingán, Michoacán	19° 4'53.30" 102°21'12.46"	Mexico	Wolbachia	Not detected				wsp PCR			0	100			Morán-Aceves 2016
	Anastrepha	serpentina		Xalapa, Veracruz	19°32'29.86", 96°54'36.65"	Mexico	Wolbachia	Not detected				wsp PCR			0	100			Morán-Aceves 2016
	Anastrepha	serpentina		Paso del Macho, Veracruz	18°58'1.78", 96°43'25.11"	Mexico	Wolbachia	Not detected				wsp PCR			0	100			Morán-Aceves 2016
	Anastrepha	serpentina		Paso del Toro, Veracruz	19° 1'50.62", 96° 8'7.69"	Mexico	Wolbachia	Not detected				wsp PCR			0	100			Morán-Aceves 2016
	Anastrepha	serpentina		Ocuituco, Morelos	8°52'39.65", 98°46'26.17"	Mexico	Wolbachia	Not detected				wsp PCR			0	100			Morán-Aceves 2016
	Anastrepha	serpentina		Chiná, Campeche	19°45'43.58", 90°29'35.64"	Mexico	Wolbachia	Not detected				wsp PCR			0	100			Morán-Aceves 2016
	Anastrepha	serpentina		Villa Nueva, Oaxaca	16°33'36.73", 97°49'28.38"	Mexico	Wolbachia	Not detected				wsp PCR			0	100			Morán-Aceves 2016
	Anastrepha	serpentina		Tuxtepec, Oaxaca	18° 5'6.37", 96° 8'39.67"	Mexico	Wolbachia	Not detected				wsp PCR			0	100			Morán-Aceves 2016
	Anastrepha	serpentina		São Sebastião (SP)	23°490S, 45°250W	Brazil	Wolbachia	Wolbachia	?	wAserpA EU116313 (wsp not assigned; closest match wsp 663; 3 differences)		wsp PCR	A		n/a	10-20 individuals pooled			Coscrato et al. 2009
	Anastrepha	serpentina		Natal (RN)		Brazil	Wolbachia	Not detected				wsp PCR			0	4			Mascarenhas et al. 2016
	Anastrepha	sororcula		Nova Soure (BA)	11°300S, 38°500W	Brazil	Wolbachia	Wolbachia		wAsorA		wsp PCR	A		n/a	10-20 individuals pooled			Coscrato et al. 2009
	Anastrepha	striata		Union Roja and Puyacatengo, Chiapas		Mexico	Wolbachia, Spiroplasma	Wolbachia	167	wAstriB		wsp PCR & MLST	B		0.39	36			Martinez et al. 2012; H. Martínez and M. Mateos, pers. obs.
	Anastrepha	striata		Hidrolandia (SP)	17°02'S, 49°13'W	Brazil	Wolbachia	Wolbachia	no	wAstriA	yes?	wsp and 16S PCR	A		n/a	10-20 individuals pooled			Coscrato et al. 2009
	Anastrepha	suspensa				unknown	Wolbachia	Wolbachia	no	no	yes	ftsZ PCR	A		0			mispelled as Anastrentha and Anastretha	Werren et al. 1995
	Anomoia	kraussi				Thailand	Wolbachia	Not detected				ftsZ PCR; wsp PCR specific to supergroup and subgroup			0	2			Kittayapong et al. 2000
	Bactrocera	albistrigata				Thailand	Wolbachia	Not detected				ftsZ PCR; wsp PCR specific to supergroup and subgroup			0	2			Kittayapong et al. 2000
	Bactrocera	ascita		Ratchaburi		Thailand	Wolbachia	Wolbachia	five strains	wAscD (AF295345); wAscCo (AF295346); wAscA (AF295354); wAscCu (AF295348)		ftsZ PCR; wsp PCR specific to supergroup and subgroup	A;B	Mel;Des,Cuc;Con;Asc	?			co-infection of 5 strains	Kittayapong et al. 2000;Jamnongluk et al. 2002
	Bactrocera	allwoodi				Australia	Wolbachia	Not detected				PCR: wsp, 16S rDNA, MLST			0	1			Morrow et al. 2015
	Bactrocera	bryoniae				Australia	Wolbachia	Wolbachia	285289	661,11		PCR and southern hybridization for 16S rRNA (wspec primers), wsp PCR	A		0.078	51			Morrow et al. 2015
	Bactrocera	cacuminata				Australia	Wolbachia	Not detected				PCR and southern hybridization for 16S rRNA (wspec primers), wsp PCR			0	21			Morrow et al. 2015
	Bactrocera	caudata				Thailand	Wolbachia	Not detected				ftsZ PCR; wsp PCR specific to supergroup and subgroup			0	6			Kittayapong et al. 2000
	Bactrocera	caudata				Thailand	Wolbachia	Wolbachia		AF295352		ftsZ PCR; wsp PCR specific to supergroup and subgroup	B	Pip	1	10			Kittayapong et al. 2000;Jamnongluk et al. 2002
	Bactrocera	chorista				Australia	Wolbachia	Not detected				PCR and southern hybridization for 16S rRNA (wspec primers), wsp PCR			0	10			Morrow et al. 2015
	Bactrocera	cilifer				Thailand	Wolbachia	Not detected				ftsZ PCR; wsp PCR specific to supergroup and subgroup			0	10			Kittayapong et al. 2000
	Bactrocera	correcta		several		Thailand	Wolbachia	Not detected				ftsZ PCR; wsp PCR specific to supergroup and subgroup			0	51; 37			Kittayapong et al. 2000
	Bactrocera	correcta		Trombay /		India / Bangladesh	Wolbachia, Entomoplasma, Cardinium, Arsenophonus	Wolbachia, Entomoplasma	new (wBco)	335	yes (partial)	16S rRNA (wspec primers), wsp, MLST for Wolbachia and 16S rRNA for the other species	A		0.3	30	3.3% Entomoplasma (30)	active Wolbachia infection and pseudogenes	Asimakis et al., 2019
	Bactrocera	correcta		Ranong		Thailand	Wolbachia	Wolbachia				ftsZ PCR; wsp PCR specific to supergroup and subgroup	B	Con	0.5	2			Kittayapong et al. 2000
	Bactrocera	correcta		Unknown		Thailand (IPCL colony)	Wolbachia	Not detected				16S rRNA (wspec primers)			0	20			K. Bourtzis, pers. comm. 2019
	Bactrocera	correcta		Phetchaburi		Thailand (IPCL colony)	Wolbachia	Not detected				16S rRNA (wspec primers)			0	20			K. Bourtzis, pers. comm. 2019
Bactrocera	Zeugodacus	cucurbitae		several		Thailand	Wolbachia	Wolbachia		AF295347		ftsZ PCR; wsp PCR specific to supergroup and subgroup	Unknown, B	Con	4.2%; ?%	48; 32			Kittayapong et al. 2000;Jamnongluk et al. 2002
Bactrocera	Zeugodacus	cucurbitae		/ Dinajpur, Jessore, Dhaka		India/Bangladesh	Wolbachia, Spiroplasma/Entomoplasma/Mesoplasma, Cardinium, Arsenophonus	Wolbachia (only pseudogenes),Spiroplasma/Entomoplasma/Mesoplasma				16S rRNA (wspec primers) for Wolbachia and 16S rRNA for the other species. Screening using Wolbachia specific primers did not detect Wolbachia infection. Pseudogenes were identified using in silico analysis from WGS data			0	257	2.3% (257) Spiroplasma/Entomoplasma/Mesoplasma	Wolbachia pseudogenes detected	Asimakis et al., 2019
Bactrocera	Zeugodacus	cucurbitae				GSS (IPCL colony)	Wolbachia	Not detected				16S rRNA (wspec primers)			0	20			K. Bourtzis, pers. comm. 2019
Bactrocera	Zeugodacus	cucurbitae				Thailand (IPCL colony)	Wolbachia	Not detected				16S rRNA (wspec primers)			0	20			K. Bourtzis, pers. comm. 2019
Bactrocera	Zeugodacus	cucurbitae				Mauritius (IPCL colony)	Wolbachia	Not detected				16S rRNA (wspec primers)			0	20			K. Bourtzis, pers. comm. 2019
	Bactrocera	decurtans				Australia	Wolbachia	Wolbachia	285289	661,11		PCR and southern hybridization for 16S rRNA (wspec primers), wsp PCR	A		16.7	6			Morrow et al. 2015
	Bactrocera	diaphoropsis				Thailand	Wolbachia	Not detected				ftsZ PCR; wsp PCR specific to supergroup and subgroup			0	10			Kittayapong et al. 2000
Bactrocera	Zeugodacus	diversa				Thailand	Wolbachia	Wolbachia		AF295343;AF295353		ftsZ PCR; wsp PCR specific to supergroup and subgroup	Unknown, B	Pip	4.3%; 0%	46; 12			Kittayapong et al. 2000;Jamnongluk et al. 2002
	Bactrocera	dorsalis		Trombay, Palampur / Rajshahi, Dinajpur		India/Bangladesh	Wolbachia, Cardinium, Spiroplasma/Entomoplasma, Arsenophonus	Wolbachia, Cardinium, Spiroplasma/Entomoplasma	new (wBdo)	new	yes (partial)	16S rRNA (wspec primers), wsp, MLST for Wolbachia and 16S rRNA for the other species	A; B (Trombay)		0.132	189	also 5.8% (11/189) Cardinium and 9.5% (18/189) Spiroplasma/Entomoplasma	active Wolbachia infection and pseudogenes	Asimakis et al., 2019
	Bactrocera	dorsalis				Australia	Wolbachia	Not detected				PCR and southern hybridization for 16S rRNA (wspec primers), wsp PCR			0	10		invasive; erradicated	Morrow et al. 2015
	Bactrocera	dorsalis	arecae			Thailand	Wolbachia	Not detected				ftsZ PCR; wsp PCR specific to supergroup and subgroup			0	19			Kittayapong et al. 2000
	Bactrocera	dorsalis	carambolae			Thailand	Wolbachia	Not detected				ftsZ PCR; wsp PCR specific to supergroup and subgroup			0	20			Kittayapong et al. 2000
	Bactrocera	dorsalis	carambolae	Serdang		Malaysia (IPCL colony)	Wolbachia, Spiroplasma, Arsenophonus, Rickettsia and Cardinium	not detected				16S rRNA (wspec primers) for Wolbachia plus species specific primers for different genes of the other species			0	20			Augustinos et al. 2015
	Bactrocera	dorsalis	carambolae	Paramaribo		Suriname (IPCL colony)	Wolbachia, Spiroplasma, Arsenophonus, Rickettsia and Cardinium	not detected				16S rRNA (wspec primers) for Wolbachia plus species specific primers for different genes of the other species			0	20			Augustinos et al. 2015
	Bactrocera	dorsalis	sp. A	several		Thailand	Wolbachia	Wolbachia		AF295340; AF295342; AF295350		ftsZ PCR; wsp PCR specific to supergroup and subgroup	B	Dei;Pip	0.9%; 0%	222; 48		low prevalence	Kittayapong et al. 2000;Jamnongluk et al. 2002
	Bactrocera	dorsalis	sp. C			Thailand	Wolbachia	Not detected				ftsZ PCR; wsp PCR specific to supergroup and subgroup			0	2			Kittayapong et al. 2000
	Bactrocera	dorsalis	sp. E			Thailand	Wolbachia	Not detected				ftsZ PCR; wsp PCR specific to supergroup and subgroup			0	18			Kittayapong et al. 2000
	Bactrocera	dorsalis	sp. J			Thailand	Wolbachia	Not detected				ftsZ PCR; wsp PCR specific to supergroup and subgroup			0	5			Kittayapong et al. 2000
	Bactrocera	dorsalis	sp. K			Thailand	Wolbachia	Wolbachia				ftsZ PCR; wsp PCR specific to supergroup and subgroup	Unknown		0.5	2			Kittayapong et al. 2000
	Bactrocera	dorsalis	sp. L			Thailand	Wolbachia	Not detected				ftsZ PCR; wsp PCR specific to supergroup and subgroup			0	2			Kittayapong et al. 2000
	Bactrocera	dorsalis	sp. V			Thailand	Wolbachia	Not detected				ftsZ PCR; wsp PCR specific to supergroup and subgroup			0	10			Kittayapong et al. 2000
	Bactrocera	dorsalis	kanchanaburi			Thailand	Wolbachia	Not detected				ftsZ PCR; wsp PCR specific to supergroup and subgroup			0	2			Kittayapong et al. 2000
	Bactrocera	dorsalis	papayae			Thailand	Wolbachia	Not detected				ftsZ PCR; wsp PCR specific to supergroup and subgroup			0	5			Kittayapong et al. 2000
	Bactrocera	dorsalis	propinqua			Thailand	Wolbachia	Not detected				ftsZ PCR; wsp PCR specific to supergroup and subgroup			0	17			Kittayapong et al. 2000
	Bactrocera	dorsalis	verbascifoliae			Thailand	Wolbachia	Not detected				ftsZ PCR; wsp PCR specific to supergroup and subgroup			0	10			Kittayapong et al. 2000
	Bactrocera	dorsalis		Saraburi		Thailand (IPCL colony)	Wolbachia, Spiroplasma, Arsenophonus, Rickettsia and Cardinium	not detected				16S rRNA (wspec primers) for Wolbachia plus species specific primers for different genes of the other species			0	20			Augustinos et al. 2015
	Bactrocera	dorsalis		Nakhon Sri Thamarat		Thailand (IPCL colony)	Wolbachia, Spiroplasma, Arsenophonus, Rickettsia and Cardinium	not detected				16S rRNA (wspec primers) for Wolbachia plus species specific primers for different genes of the other species			0	20			Augustinos et al. 2015
	Bactrocera	dorsalis		Bangkok		Thailand (IPCL colony)	Wolbachia, Spiroplasma, Arsenophonus, Rickettsia and Cardinium	not detected				16S rRNA (wspec primers) for Wolbachia plus species specific primers for different genes of the other species			0	20			Augustinos et al. 2015
	Bactrocera	dorsalis		Hawaii		USA (GSS - IPCL colony)	Wolbachia, Spiroplasma, Arsenophonus, Rickettsia and Cardinium	not detected				16S rRNA (wspec primers) for Wolbachia plus species specific primers for different genes of the other species			0	20			Augustinos et al. 2015
	Bactrocera	dorsalis		Yunnan		China (IPCL colony)	Wolbachia, Spiroplasma, Arsenophonus, Rickettsia and Cardinium	not detected				16S rRNA (wspec primers) for Wolbachia plus species specific primers for different genes of the other species			0	20			Augustinos et al. 2015
	Bactrocera	dorsalis		Fujian		China (IPCL colony)	Wolbachia, Spiroplasma, Arsenophonus, Rickettsia and Cardinium	not detected				16S rRNA (wspec primers) for Wolbachia plus species specific primers for different genes of the other species			0	20			Augustinos et al. 2015
	Bactrocera	dorsalis		Wuhan		(IPCL 2 coloniescolony)	Wolbachia, Spiroplasma, Arsenophonus, Rickettsia and Cardinium	not detected				16S rRNA (wspec primers) for Wolbachia plus species specific primers for different genes of the other species			0	20			Augustinos et al. 2015
	Bactrocera	dorsalis				Pakistan (IPCL colony)	Wolbachia, Spiroplasma, Arsenophonus, Rickettsia and Cardinium	not detected				16S rRNA (wspec primers) for Wolbachia plus species specific primers for different genes of the other species			0	20			Augustinos et al. 2015
	Bactrocera	dorsalis				Myanmar (IPCL colony)	Wolbachia, Spiroplasma, Arsenophonus, Rickettsia and Cardinium	not detected				16S rRNA (wspec primers) for Wolbachia plus species specific primers for different genes of the other species			0	20			Augustinos et al. 2015
	Bactrocera	dorsalis				India (IPCL colony)	Wolbachia, Spiroplasma, Arsenophonus, Rickettsia and Cardinium	not detected				16S rRNA (wspec primers) for Wolbachia plus species specific primers for different genes of the other species			0	20			Augustinos et al. 2015
	Bactrocera	dorsalis	philippinensis	Guimaras Island		Philippines (IPCL colony)	Wolbachia, Spiroplasma, Arsenophonus, Rickettsia and Cardinium	not detected				16S rRNA (wspec primers) for Wolbachia plus species specific primers for different genes of the other species			0	20			Augustinos et al. 2015
	Bactrocera	dorsalis	philippinensis			Philippines (IPCL colony)	Wolbachia, Spiroplasma, Arsenophonus, Rickettsia and Cardinium	not detected				16S rRNA (wspec primers) for Wolbachia plus species specific primers for different genes of the other species			0	20			Augustinos et al. 2015
	Bactrocera	dorsalis	papayae	Serdang		Malaysia (IPCL colony)	Wolbachia, Spiroplasma, Arsenophonus, Rickettsia and Cardinium	not detected				16S rRNA (wspec primers) for Wolbachia plus species specific primers for different genes of the other species			0	20			Augustinos et al. 2015
	Bactrocera	dorsalis	invadens			Kenya (IPCL colony)	Wolbachia, Spiroplasma, Arsenophonus, Rickettsia and Cardinium	not detected				16S rRNA (wspec primers) for Wolbachia plus species specific primers for different genes of the other species			0	20			Augustinos et al. 2015
	Bactrocera	dorsalis		Nguruman		Kenya	Wolbachia	Wolbachia				wsp PCR & MLST	B		0.0333333	30			Gichuhi et al. 2019
	Bactrocera	dorsalis		Kitui		Kenya	Wolbachia	Wolbachia				wsp PCR & MLST	B		0.0333333	30			Gichuhi et al. 2019
	Bactrocera	dorsalis		Muranga		Kenya	Wolbachia	Wolbachia				wsp PCR & MLST	B		0.03	30			Gichuhi et al. 2019
	Bactrocera	dorsalis		Embu		Kenya	Wolbachia	not detected				wsp PCR & MLST			0	15			Gichuhi et al. 2019
	Bactrocera	dorsalis		Dar es Salaam		Tanzania	Wolbachia	not detected				wsp PCR & MLST			0	45			Gichuhi et al. 2019
	Bactrocera	dorsalis		Mwanza		Tanzania	Wolbachia	not detected				wsp PCR & MLST			0	30			Gichuhi et al. 2019
	Bactrocera	dorsalis		Morogoro		Tanzania	Wolbachia	Wolbachia				wsp PCR & MLST	B		0.0666667	15			Gichuhi et al. 2019
	Bactrocera	dorsalis		Kawanda		Uganda	Wolbachia	not detected				wsp PCR & MLST			0	15			Gichuhi et al. 2019
	Bactrocera	dorsalis		Bunamwaya		Uganda	Wolbachia	not detected				wsp PCR & MLST			0	30			Gichuhi et al. 2019
	Bactrocera	dorsalis		Khartoum		Sudan	Wolbachia	Wolbachia				wsp PCR & MLST	B		0.0666667	15			Gichuhi et al. 2019
	Bactrocera	dorsalis		Kassala		Sudan	Wolbachia	not detected				wsp PCR & MLST			0	15			Gichuhi et al. 2019
	Bactrocera	dorsalis		Gezira		Sudan	Wolbachia	not detected				wsp PCR & MLST			0	15			Gichuhi et al. 2019
	Bactrocera	dorsalis		Singa		Sudan	Wolbachia	not detected				wsp PCR & MLST			0	15			Gichuhi et al. 2019
	Bactrocera	dorsalis		Zaria		Nigeria	Wolbachia	not detected				wsp PCR & MLST			0	15			Gichuhi et al. 2019
	Bactrocera	dorsalis		Monts Kouffe		Benin	Wolbachia	Wolbachia				wsp PCR & MLST	B		0.0666667	15			Gichuhi et al. 2019
	Bactrocera	dorsalis		Lome		Togo	Wolbachia	Wolbachia				wsp PCR & MLST	B		0.0666667	15			Gichuhi et al. 2019
	Bactrocera	dorsalis		UBG		Ghana	Wolbachia	Wolbachia				wsp PCR & MLST			0.0666667	15			Gichuhi et al. 2019
	Bactrocera	dorsalis		Ibadan		Nigeria	Wolbachia	not detected				wsp PCR & MLST			0	15			Gichuhi et al. 2019
	Bactrocera	dorsalis		Ranbukpitiya		Sri Lanka	Wolbachia	Wolbachia				wsp PCR & MLST	B		0.133333	15			Gichuhi et al. 2019
	Bactrocera	expandens				Thailand	Wolbachia	Not detected				ftsZ PCR; wsp PCR specific to supergroup and subgroup			0	10			Kittayapong et al. 2000
	Bactrocera	infesta				Thailand	Wolbachia	Not detected				ftsZ PCR; wsp PCR specific to supergroup and subgroup			0	3			Kittayapong et al. 2000
	Bactrocera	fallacis				Australia	Wolbachia	Not detected				PCR and southern hybridization for 16S rRNA (wspec primers), wsp PCR			0	9			Morrow et al. 2015
	Bactrocera	frauenfeldi				Australia	Wolbachia	Wolbachia	285,289,17,370	661, 11, 16, and one not assigned		PCR and southern hybridization for 16S rRNA (wspec primers), wsp PCR	A		14.7	34			Morrow et al. 2015
	Bactrocera	jarvisi				Australia	Wolbachia	Not detected				PCR and southern hybridization for 16S rRNA (wspec primers), wsp PCR			0	10			Morrow et al. 2015
	Bactrocera	latifrons					universal (Eubacteria)	multiple				16S rRNA PCR	B	Pip					Yong et al. 2017
	Bactrocera	maculata				Thailand	Wolbachia	Not detected				ftsZ PCR; wsp PCR specific to supergroup and subgroup			0	2			Kittayapong et al. 2000
	Bactrocera	maculifacies				Thailand	Wolbachia	Not detected				ftsZ PCR; wsp PCR specific to supergroup and subgroup			0	6			Kittayapong et al. 2000
	Bactrocera	manskii				Australia	Wolbachia	Not detected				PCR and southern hybridization for 16S rRNA (wspec primers), wsp PCR			0	7			Morrow et al. 2015
	Bactrocera	minax				China	Wolbachia, Cardinium, Spiroplasma, Arsenophonus	Not detected				16S rRNA (wspec primers) for Wolbachia and 16S rRNA for the other species			0	40			Asimakis et al., 2019
	Bactrocera	modica				Thailand	Wolbachia	Wolbachia		AF295351		ftsZ PCR; wsp PCR specific to supergroup and subgroup	B	Pip	0.083	12		low prevalence	Kittayapong et al. 2000;Jamnongluk et al. 2002
	Bactrocera	murrayi				Australia	Wolbachia	Not detected				PCR and southern hybridization for 16S rRNA (wspec primers), wsp PCR			0	3			Morrow et al. 2015
	Bactrocera	neohumeralis				Australia	Wolbachia	Wolbachia	285289	661,11	KC775794 and KC775795	PCR and southern hybridization for 16S rRNA (wspec primers), wsp PCR	A		0.098	132		low prevalence	Morrow et al. 2015
	Bactrocera	nigrofemoralis		Palampur		India	Wolbachia, Cardinium, Spiroplasma, Arsenophonus	Wolbachia pseudogenes			yes	16S rRNA (wspec primers) for Wolbachia and 16S rRNA for the other species			0			only Wolbachia pseudogenes detected (in 2 out of 5)	Asimakis et al., 2019
	Bactrocera	oleae				Greece (IMBB colony)	Wolbachia	Not detected				16S rRNA (wspec primers)			0	20			Apostolaki et al. 2011
	Bactrocera	oleae		Volos		Greece (wild)	Wolbachia	Not detected				16S rRNA (wspec primers)			0	20			K. Bourtzis, pers. comm. 2019
	Bactrocera	oleae				Greece (IPCL colony)	Wolbachia	Not detected				16S rRNA (wspec primers)			0	20			K. Bourtzis, pers. comm. 2019
	Bactrocera	oleae				Italy (wild)	Wolbachia	Not detected				16S rRNA (wspec primers)			0	20			K. Bourtzis, pers. comm. 2019
	Bactrocera	peninsularis					Wolbachia	Wolbachia pseudogenes		did not amplify	amplified; KC775793 full length B group. Also one with 31bp deletion (pseudogene)	PCR and southern hybridization for 16S rRNA (wspec primers), wsp PCR			0	4		of MLST, only fbpA (allele 196) amplified; deemed pseudogene	Morrow et al. 2015; 2014
	Bactrocera	perkinsi					Wolbachia	Wolbachia pseudogenes		662		PCR and southern hybridization for 16S rRNA (wspec primers), wsp PCR			0	5		deemed Wolbachia pseudogenes	Morrow et al. 2015; 2014
	Bactrocera	pyrifoliae		Maehongsorn		Thailand	Wolbachia	Wolbachia		AF295349		ftsZ PCR; wsp PCR specific to supergroup and subgroup	B	Del;Pip	0.29	7			Kittayapong et al. 2000
	Bactrocera	rubella				Thailand	Wolbachia	Not detected				ftsZ PCR; wsp PCR specific to supergroup and subgroup			0	20			Kittayapong et al. 2000
	Bactrocera	scutellaris				India	Wolbachia	Wolbachia				PCR and southern hybridization for 16S rRNA (wspec primers), wsp PCR	A		?				Morrow et al. 2015
	Bactrocera	scutellaris		Palampur		India	Wolbachia, Entomoplasma, Cardinium, Arsenophonus	Wolbachia, Entomoplasma	n/a	n/a	yes (partial)	16S rRNA (wspec primers) for Wolbachia and 16S rRNA for the other species	A		0.429	35	14.3% Entomoplasma		Asimakis et al., 2019
	Bactrocera	strigifinis					Wolbachia	Wolbachia	285289	661,11		PCR and southern hybridization for 16S rRNA (wspec primers), wsp PCR	A		?				Morrow et al. 2015
Zeugodacus	Bactrocera	tau		Trombay / Dinajpur		India/Bangladesh	Wolbachia, Cardinium Mesoplasma, Arsenophonus	Cardinium and Mesoplasma				16S rRNA (wspec primers) for Wolbachia and 16S rRNA for the other species			0	109	0.9% Cardinium and 0.9% Mesoplasma		Asimakis et al., 2019
Zeugodacus	Bactrocera	tau	sp. A			Thailand	Wolbachia	Wolbachia				ftsZ PCR; wsp PCR specific to supergroup and subgroup	Unknown		0.01	205; 26			Kittayapong et al. 2000
Zeugodacus	Bactrocera	tau	sp. C			Thailand	Wolbachia	Wolbachia				ftsZ PCR; wsp PCR specific to supergroup and subgroup	A	Aus	0	10			Kittayapong et al. 2000
Zeugodacus	Bactrocera	tau	sp. D			Thailand	Wolbachia	Not detected				ftsZ PCR; wsp PCR specific to supergroup and subgroup			0	2			Kittayapong et al. 2000
Zeugodacus	Bactrocera	tau	sp. E			Thailand	Wolbachia	Not detected				ftsZ PCR; wsp PCR specific to supergroup and subgroup			0	2			Kittayapong et al. 2000
Zeugodacus	Bactrocera	tau				China (IPCL colony)	Wolbachia	Not detected				16S rRNA (wspec primers)			0				K. Bourtzis, pers. comm. 2019
	Bactrocera	umbrosa				Thailand	Wolbachia	Not detected				ftsZ PCR; wsp PCR specific to supergroup and subgroup			0	16			Kittayapong et al. 2000
	Bactrocera	tryoni				Australia	Wolbachia	Wolbachia	285289	661,11		PCR and southern hybridization for 16S rRNA (wspec primers), wsp PCR	A					low prevalence	Morrow et al. 2015
	Bactrocera	tryoni				Australia (IPCL colony)	Wolbachia, Spiroplasma, Arsenophonus, Rickettsia and Cardinium	not detected				16S rRNA (wspec primers) for Wolbachia plus species specific primers for different genes of the other species			0	20			Augustinos et al. 2015
	Bactrocera	visenda					Wolbachia	Not detected				PCR and southern hybridization for 16S rRNA (wspec primers), wsp PCR							Morrow et al. 2015
	Bactrocera	zonata		Trombay, Raichur, Palampur / Rajshahi		India / Bangladesh	Wolbachia, Entomoplasma/Mesoplasma, Cardinium, Arsenophonus	Wolbachia, Entomoplasma/Mesoplasma	new; multi (wZo-1, wZo-2, wZo-3, wZo-4)	335	yes (partial)	16S rRNA (wspec primers), wsp, MLST for Wolbachia and 16S rRNA for the other species	A		0.122	115	7.8% Entomoplasma/Mesoplasma	also detected Wolbachia pseudogenes	Asimakis et al., 2019
	Bactrocera	zonata				Mauritius (IPCL colony)	Wolbachia	Not detected				16S rRNA (wspec primers)			0	20			K. Bourtzis, pers. comm. 2019
	Bactrocera	sp.1		several		Thailand	Wolbachia	Wolbachia				ftsZ PCR; wsp PCR specific to supergroup and subgroup	Unknown		10%; 0%	10; 9			Kittayapong et al. 2000
	Bactrocera	sp.2				Thailand	Wolbachia	Not detected				ftsZ PCR; wsp PCR specific to supergroup and subgroup			0	2			Kittayapong et al. 2000
	Bactrocera	sp.3				Thailand	Wolbachia	Not detected				ftsZ PCR; wsp PCR specific to supergroup and subgroup			0	2			Kittayapong et al. 2000
	Bactrocera	sp.4				Thailand	Wolbachia	Not detected				ftsZ PCR; wsp PCR specific to supergroup and subgroup			0	1			Kittayapong et al. 2000
	Bactrocera	sp.5				Thailand	Wolbachia	Not detected				ftsZ PCR; wsp PCR specific to supergroup and subgroup			0	2			Kittayapong et al. 2000
	Bactrocera	sp.6				Thailand	Wolbachia	Not detected				ftsZ PCR; wsp PCR specific to supergroup and subgroup			0	20			Kittayapong et al. 2000
	Bactrocera	sp.7				Thailand	Wolbachia	Not detected				ftsZ PCR; wsp PCR specific to supergroup and subgroup			0	2			Kittayapong et al. 2000
	Bactrocera	sp.8				Thailand	Wolbachia	Wolbachia				ftsZ PCR; wsp PCR specific to supergroup and subgroup	Unknown		0.2	5			Kittayapong et al. 2000
	Bactrocera	sp.9				Thailand	Wolbachia	Not detected				ftsZ PCR; wsp PCR specific to supergroup and subgroup			0	10			Kittayapong et al. 2000
	Bactrocera	sp.10		Kanchanaburi		Thailand	Wolbachia	Not detected				ftsZ PCR; wsp PCR specific to supergroup and subgroup			0	10			Kittayapong et al. 2000
	Carpomya	vesuviana		Birjand		Iran	Wolbachia	Wolbachia	wVes1 (JQ668144,JQ668146,JQ668142,JQ668148,JQ668150)	JQ668140		wsp and MLST PCR and sequencing	A		max 25%	50		10 individual per population ; maximum prevalence per population = 25%	Karimi & Darsouei 2014
	Carpomya	vesuviana				Thailand	Wolbachia	Not detected				ftsZ PCR; wsp PCR specific to supergroup and subgroup			0	2			Kittayapong et al. 2000
	Carpomya	vesuviana		Guilan		Iran	Wolbachia	Not detected				wsp and MLST PCR			0	?			Karimi & Darsouei 2014
	Ceratitis	capitata				Brazil	Wolbachia	Wolbachia				16S rRNA (wspec primers)	A?		?	30			Rocha et al . 2005
	Ceratitis	capitata		24 laboratory strains			Wolbachia	Not detected				Wolbachia specific 16S rRNA PCR							Bourtzis et al. 1994
	Ceratitis	capitata		five states		Brazil	Wolbachia	Not detected				PCR			0	?			F. Consoli, pers. comm. 2017
	Ceratitis	capitata				Turkey	Wolbachia	Not detected				ftsZ PCR; wsp PCR specific to supergroup and subgroup			0	500			A. Tuncbilek, pers. comm. 2017
	Ceratitis	capitata		Different regions and hosts		Greece	Wolbachia	Not detected				16S rRNA (wspec primers)			0	30			K. Bourtzis, pers. comm. 2019
	Ceratitis	capitata				Spain	Wolbachia	Not detected				16S rRNA (wspec primers)			0	30			K. Bourtzis, pers. comm. 2019
	Ceratitis	capitata				Croatia	Wolbachia	Not detected				16S rRNA (wspec primers)			0	30			K. Bourtzis, pers. comm. 2019
	Ceratitis	capitata				Kenya (IPCL colony)	Wolbachia	Not detected				16S rRNA (wspec primers)			0	30			K. Bourtzis, pers. comm. 2019
	Ceratitis	capitata				Israel	Wolbachia	Not detected				16S rRNA (wspec primers)			0	30			K. Bourtzis, pers. comm. 2019
	Ceratitis	capitata		Different regions and hosts		Australia	Wolbachia	Not detected				16S rRNA (wspec primers)			0	30			K. Bourtzis, pers. comm. 2019
	Ceratitis	capitata		San Juan		Argentina	Wolbachia	Not detected				16S rRNA (wspec primers)			0	31			K. Bourtzis, pers. comm. 2019
	Ceratitis	capitata		Pernambuco		Brazil	Wolbachia	Not detected				16S rRNA (wspec primers)			0	30			K. Bourtzis, pers. comm. 2019
	Ceratitis	capitata		Hawaii		USA, different collections	Wolbachia	Not detected				16S rRNA (wspec primers)			0	30			K. Bourtzis, pers. comm. 2019
	Ceratitis	capitata				Kenya (IPCL colony)	Wolbachia	Not detected				16S rRNA (wspec primers)			0	31			K. Bourtzis, pers. comm. 2019
	Ceratitis	fasciventris				Kenya (IPCL colony)	Wolbachia	Not detected				16S rRNA (wspec primers)			0	30			K. Bourtzis, pers. comm. 2019
	Dacus	absonifacies					Wolbachia	Not detected				PCR and southern hybridization for 16S rRNA (wspec primers), wsp PCR			0				Morrow et al. 2015
	Dacus	aequalis					Wolbachia	Not detected				PCR and southern hybridization for 16S rRNA (wspec primers), wsp PCR			0				Morrow et al. 2015
	Dacus	axanus					Wolbachia	Wolbachia	285289			PCR and southern hybridization for 16S rRNA (wspec primers), wsp PCR			?	?			Morrow et al. 2015
	Dacus	bellulus					Wolbachia	Not detected				PCR and southern hybridization for 16S rRNA (wspec primers), wsp PCR			0				Morrow et al. 2015
	Dacus	ciliatus		several (Torbat H., Golmakan, Bojnourd, Kashmar, Mashhad, Shirvan)		Iran	Wolbachia	Not detected				wsp and MLST PCR			0	50			Karimi & Darsouei 2014
	Dacus	ciliatus					Wolbachia	Not detected				Wolbachia (SP)ecific 16S rDNA and wsp PCR			0	50			Drosopoulou et al. 2011
	Dacus	destillatoria				Thailand	Wolbachia	Wolbachia		AF295344		ftsZ PCR; wsp PCR specific to supergroup and subgroup	Unknown; A; B	Aus; Dei	0.18	11			Kittayapong et al. 2000;Jamnongluk et al. 2002
	Dacus	longicornis		Dhaka		Bangladesh	Wolbachia, Cardinium, Spiroplasma, Arsenophonus	Not detected				16S rRNA (wspec primers) for Wolbachia and 16S rRNA for the other species			0	21			Asimakis et al., 2019
	Dacus	newmani					Wolbachia	Not detected				PCR and southern hybridization for 16S rRNA (wspec primers), wsp PCR			0				Morrow et al. 2015
	Myiopardalis	pardalina		several (Jim Abad, Mashhad, Sarakhs Road, Khaf)		Iran	Wolbachia	Not detected				wsp PCR			0	?			Karimi & Darsouei 2014
	Dirioxa	pornia					Wolbachia	Not detected				PCR and southern hybridization for 16S rRNA (wspec primers), wsp PCR							Morrow et al. 2015
	Neoceratitis	asiatica					Wolbachia	Wolbachia				wsp PCR	A		0.54	132		3 individuals sequence; all identical to wsp of wRi	Wang et al. 2019
	Rhagoletis	cerasi		several		Poland, Czech Republic, Austria, Switzerland, Italy, Portugal	Wolbachia	Wolbachia	158 (wCer1), 13 (wCer2), 85 (wCer4), 85 (wCer5)	? (wCer1); 23 (wCer2; ? (wCer4); 116 (wCer5); ? (Wcer3)		wsp general and strain (SP)ecific PCR and sequencing; Low-titre detection by southern hybridization	A (wCer1, wCer2, wCer4); B (wCer5); putativeA-B recombinant (wCer3)		wCer1 100%	214		HVR allele numbers in Arthofer et al. 2011; other strains variable prevalences	Arthofer et al. 2009b; Arthofer et al. 2011
	Rhagoletis	cerasi		several		Greece, Germany, Russia	Wolbachia	Wolbachia	158 (wCer1), 13 (wCer2), 85 (wCer4), 85 (wCer5); other	335, 113, 581		16S rRNA, wsp, and MLST genes			1	465			Augustinos et al. 2014
	Rhagoletis	cerasi		several		several (Europe)	Wolbachia	Wolbachia				wCer1 and wCer2 specific wsp PCR	A		wCer1 100% or wCer1+wCer2 100%	1032		all populations are fixed with infection by wCer1; some also have wCer2; wCer2 appears to be invading.	Schuler et al. 2016b
	Rhagoletis	cerasi		Mashhad		Iran	Wolbachia	Wolbachia	wCer6 (JQ668141,JQ668143,JQ668145,JQ668147,JQ668148)	JQ668139		wsp PCR	A		max 95%	?			Karimi & Darsouei 2014
	Rhagoletis	cerasi		several		Germany	Wolbachia	Wolbachia					A (wCer2)		0.3	295			Schebeck et al. 2019
	Rhagoletis	cerasi		several		Czech Republic and Hungary	Wolbachia	Wolbachia	wCer2 and wCer1						wCer1 100%; wCer2 2–100%	884		wCer2 estimated to be spreading at 1-1.9km/yr	Bakovic et al. 2018
	Rhagoletis	cingulata					Wolbachia	Wolbachia	wCin1 similar/identical to wCer1; wCin2 similar to wCer2, but contains 3 hcpA alleles, and 2 gatB alleles			MLST and wsp PCR and sequencing	A		100% wCin2; 0-61.5% wCin1	447		wCin2:100% in native (USA) and invasive range (Europe). wCin1 is spreading in invasive range (Europe) as a result of horizonal transmission (multiple events) from R. cerasi.	Drosopoulou et al. 2011; Schuler et al. 2011; Schuler et al. 2013
	Rhagoletis	pomonella		East Lansing (hawthorne) and Fennville (apple), Michigan		USA	Wolbachia	Wolbachia	wPom; others but not assigned sequence types	23		MLST and wsp PCR and sequencing	A		1	5 from hawthorne; 5 from apple		HQ333145-HQ333159. ST numbers were assigned for each allele of wsp or MLST gene. wPom1 was the most common. Given that there were 4 coxA alleles, this suggests at least four strains.	Schuler et al. 2011
	Rhagoletis	completa		Schwetzingen	49.38°N/8.58°E	Germany	Wolbachia	Not detected				wsp, 16S rRNA (Wolbachia-specific)			0	?			Drosopoulou et al. 2010
	Rhagoletis	completa					Wolbachia	Wolbachia	wCer1, wCer2, wCer5			Southern blot and nested PCR of wsp	A, B		1	3			Schuler et al. 2012
	Urophora	cardui					Wolbachia	Wolbachia	Ucar_A1 , Ucar_A2, Eser_A	311		MLST, wsp, and AAT gene PCR and sequencing	A (hcpA allele in Ucar_A2 belongs to Supergroup B)		0.95	520			Johannesen 2017
	Urophora	stylata					Wolbachia	Wolbachia		63		MLST, wsp, and AAT gene PCR and sequencing	B		1	20			Johannesen 2017
